# Supplementary material for: Detection, Prevalence and Phylogenetic Relationships of Demodex spp and further Skin Prostigmata Mites (Acari, Arachnida) in Wild and Domestic Mammals
Source: PLoS One. 2016 Nov 1;11(11):e0165765. doi: 10.1371/journal.pone.0165765 (PMC5089713; doi:10.1371/journal.pone.0165765)
Supplement: S1 Table — (XLSX) [file pone.0165765.s005.xlsx]

## Sheet: Full1
S1 Table. Source of Demodex mites sequenced in the study.
Sample name	Host	Demodex species (according to morphology)
D01	Dog, maltese, female spayed, 11 years; generalized demodicosis; MA: US	Demodex canis
D02	Dog, Plott hound, female spayed, 1 year; generalized demodicosis; MA: US	Demodex canis
D03	Dog, Golden R, 15 years; generalized demodicosis; Rhode Island, US	Demodex canis
D04	Dog Spaniel, female spayed, 9 years; generalized demodicosis; MA: US	Demodex canis
D05	Dog, German SD, male neutered, 1 year old; generalized demodicosis; MA: US	Demodex canis
D06	Dog, Brittany spaniel, female spayed, 15 years; generalized demodicosis; MA: US	Demodex canis
D07	Dog, German SD, female spayed, 2 years old; generalized demodicosis; MA: US	Demodex canis
D08	Dog, mixed breed, male neutered, 2 years old; generalized demodicosis; Grenada, East Caribbean	Demodex canis
DMX 149	Skin of a 10 years old, male, poodle, generalized demodicosis; Spain	Demodex canis
DMX 169	Dog, generalized demodicosis; Austria	Demodex canis
DMX 166	Cat, generalized demodicosis; Austria	Demodex cati
DMX 167	Cat, generalized demodicosis; Austria	Demodex cati
DMX 154	Skin of a 4 months labrador retriever affected of localized demodicosis; Spain	Demodex canis (cornei)
DMX 156	Cat, generalized demodicosis; Italy	Demodex felis
DMX 152	Facial skin of one of the authors; Spain	Demodex folliculorum
DMX 155	Cat, Cornish Rex, female, 2 years old; generalized demodicosis; Austria	Demodex gatoi
D09	Dog, Fox Terrier, Male neutered, 2 years; generalized demodicosis; MA: US	Demodex injai
DMX 151	Skin of a 4 years old fox terrier with seborrhoea; Spain	Demodex injai
DMX 168	Dog; generalized demodicosis; Austria	Demodex injai
D11	Ferret; generalized demodicosis; MA: US	Demodex spp (similar to D. canis)
