# Supplementary material for: Detection, Prevalence and Phylogenetic Relationships of Demodex spp and further Skin Prostigmata Mites (Acari, Arachnida) in Wild and Domestic Mammals
Source: PLoS One. 2016 Nov 1;11(11):e0165765. doi: 10.1371/journal.pone.0165765 (PMC5089713; doi:10.1371/journal.pone.0165765)
Supplement: S2 Table — Samples with the prefix UAB are those sequenced from the present study. (XLS) [file pone.0165765.s006.xls]

## Sheet: Nucleotide Composition
S2 Table. Nucleotide percentage in Prostigmata mites using the 16S rRNA gene. Samples with the prefix UAB are those sequenced from the present study.
	T(U)	C	A	G	Total
D.gatoiUAB	43.3	5.5	31.5	19.7	238.0
D.catiUAB	44.8	6.3	29.7	19.2	239.0
D.felisUAB	44.8	5.8	28.6	20.7	241.0
D.brevis1	41.5	5.4	32.0	21.2	241.0
D.injaiUAB	40.8	7.1	29.4	22.7	238.0
D.folliculorum1	43.2	7.2	28.8	20.8	236.0
D.folliculorum2	42.4	7.6	28.4	21.6	236.0
D.folliculorumUAB	43.2	7.2	28.8	20.8	236.0
D.folliculorum5	42.8	7.6	28.8	20.8	236.0
D.canis1	43.9	7.5	27.2	21.3	239.0
D.canis2	44.4	7.1	27.2	21.3	239.0
D.canisUAB	43.5	7.5	27.6	21.3	239.0
D.dog3UAB	45.2	6.7	26.8	21.3	239.0
D.corneiUAB	44.8	6.7	27.2	21.3	239.0
mite_bat3UAB	37.1	6.3	35.8	20.8	240.0
mite_bat1UAB	42.9	5.8	31.3	20.0	240.0
mite_bat2UAB	43.1	5.0	29.3	22.6	239.0
mite_marmot2UAB	42.3	7.7	29.4	20.6	248.0
Tetranychus	38.4	6.8	43.5	11.4	237.0
Panonychus	41.7	4.8	43.9	9.6	230.0
Aceria	33.8	10.6	44.4	11.1	216.0
Aculodes	34.6	12.0	43.8	9.7	217.0
Diptilomiopus	29.3	8.8	50.2	11.6	215.0
Tetra	35.2	9.9	41.3	13.6	213.0
mite_marmot1UAB	47.7	9.9	26.3	16.0	243.0
Avg.	41.5	7.3	32.6	18.6	235.0
