# Supplementary material for: Detection, Prevalence and Phylogenetic Relationships of Demodex spp and further Skin Prostigmata Mites (Acari, Arachnida) in Wild and Domestic Mammals
Source: PLoS One. 2016 Nov 1;11(11):e0165765. doi: 10.1371/journal.pone.0165765 (PMC5089713; doi:10.1371/journal.pone.0165765)
Supplement: S3 Table — Samples with the prefix UAB are those sequenced from the present study. (XLS) [file pone.0165765.s007.xls]

## Sheet: Nucleotide Composition
S3 Table. Nucleotide percentage in Acari mites using the 18S rRNA gene. Samples with the prefix UAB are those sequenced from the present study.
	T(U)	C	A	G	Total
D.gatoiUAB	30.6	17.4	30.0	22.0	454.0
D.catiUAB	30.9	17.5	29.2	22.4	456.0
D.felisUAB	30.8	18.4	29.2	21.6	445.0
D.deer	31.1	17.1	29.4	22.4	456.0
D.mouse	30.9	17.3	29.2	22.6	456.0
D.injaiUAB	30.9	17.0	30.7	21.5	460.0
D.folliculorumUAB	31.0	16.9	29.5	22.6	455.0
D.folliculorum127	30.9	17.1	29.2	22.8	456.0
D.folliculorumS1	30.3	17.5	29.6	22.6	446.0
D.folliculorumS2	31.6	16.3	29.8	22.3	449.0
D.folliculorumC	31.1	16.4	29.8	22.6	456.0
D.canisUAB	30.5	16.6	30.7	22.2	459.0
D.canisDc2	30.5	16.3	30.9	22.2	459.0
D.canisDcS2	29.8	16.6	31.1	22.5	457.0
D.canisDcS1	30.0	16.4	30.4	23.2	457.0
D.canisDc1	30.0	16.7	30.0	23.2	456.0
D.brevisC	29.8	16.9	30.0	23.2	456.0
D.brevisDbS2	29.9	16.7	30.5	22.9	455.0
D.brevisDb1	30.0	16.2	30.7	23.0	456.0
D.brevisDbS1	30.0	16.2	30.3	23.5	456.0
D.brevis315_3	30.3	16.2	30.3	23.2	456.0
D.brevis141_2	30.5	16.0	30.5	23.0	456.0
D.brevis127_2	30.3	16.3	30.5	22.9	455.0
D.brevis127_5	30.3	16.7	30.0	23.0	456.0
D.brevis141_3	30.0	16.9	30.0	23.0	456.0
mite_bat1UAB	29.2	18.9	26.3	25.6	449.0
Neochelacheles	28.6	19.4	26.9	25.1	454.0
Cheletomimus	28.6	18.7	26.4	26.4	455.0
Oudemansicheyla	28.9	18.4	27.9	24.8	456.0
Syringophilidae	30.3	16.3	29.2	24.2	455.0
mite_bat2UAB	28.7	17.7	28.5	25.1	446.0
Myobia	29.8	17.4	28.3	24.6	460.0
Agistemus	27.2	20.7	26.3	25.9	460.0
mite_bat3UAB	26.2	20.0	27.1	26.7	454.0
Penthaleus	25.4	21.0	25.9	27.7	452.0
Poecilophysis	28.3	18.8	27.2	25.8	453.0
Rhagidia	28.3	18.8	27.8	25.2	453.0
Nothrus	27.2	18.8	26.9	27.2	453.0
Hypochthonius	25.9	21.5	25.4	27.2	460.0
Avg.	29.6	17.6	29.0	23.8	454.8

## Sheet: Info
Data Filename:	seq_alineadas_18S.meg
Data Title:	18S
Nucleotide Frequencies
Sites Used:	All selected
All frequencies are given in percent.
